# Supplementary material for: TRAV1-2+ CD8+ T-cells including oligoconal expansions of MAIT cells are enriched in the airways in human tuberculosis
Source: Commun Biol. 2019 Jun 5;2:203. doi: 10.1038/s42003-019-0442-2 (PMC6549148; doi:10.1038/s42003-019-0442-2)
Supplement: Supplementary file 3 — Supplementary Data [file 42003_2019_442_MOESM3_ESM.xlsx]

## Sheet: Fig 1b
Data Table. Figure 1b. Number (10e4) of cells / mm3 in the 1st and 2nd order bronchi
CD8+		TRAV1-2+
1st	2nd	1st	2nd
31200	57200	54800	800
62000	48400	54800	3600
14800	29600	15200	3600
10000	34800	8400	800
20000	23600	26000	11600
49600	40400	4000	8400
26800	55600	12800	4800
27600	44800	6400	2000
43600	13600	7200	4000
23200	9200	7200	7200
10800	50400	4000	1600
38000	9200	6800	0
8400	8400	6400	0
13600	11600	17600	0
35200	12000	9200	0
20400	8400	9600	0
45200	11600	11200	0
37200	7600	8400	0
24800	6800	800	0
10000	23600	3600	0
18000	7200	800	2000
5600	3200	1200	400
15200	17600	0	0
2000	7200	0	18800
18800	11600	0	9200
5200	4800	0	2000
11200	6400	1200	9200
3600	12400	0	13600
2800		0
63200		800
15200		400
5200		0
7200		1600
7600		400
12000		800
3200		0
5600		1200
9600		6800
3600		1600
400		0
3600		2000
6400		2000
7600		3200
8800		2000
6800		6400
7200		6400
4000		19600
9600		24000
9200		2400
13200		1200
16400		800
0		800
10800		3200
7200		7600
25200		3200

## Sheet: Fig 1d
Data Table. Figure 1d. % TRAV1-2+ of CD8+ T cells
Tissue
Lung	7	10.8	17	3.7	6.3	6.1	4.5	8.25	4.1
Med LN	5.5	5.82	4.8	6.64	6.88	3.1	3.5	4.9	7.1	4.8	4.6
IEL	8.8	5.2	3.1	11.8	4	13	0.7
LP	3.8	7.8	7.8	11.8	7	14	0.43	3.6
Mes LN	3	6.2	4.5	13	6
PBMC	3.3	1.51	2.63	6.41	7.6	4.59

## Sheet: Fig 1e
Data Table. Figure 1e. % TNF+ of TRAV1-2+ CD8+ T cells
Tissue
Lung	14.4	39	6.2	17.5	41.1	86	75
Med LN	0.6	6.6	3	3.8	1.6	73
IEL	0	0	0	1.2	4.11
LP	0	0	1	3.39	9.79	5.3
Mes LN	1	1
PBMC	0.2	1.8	1.1	2.8	5.2	9.3	3.33	3.05	2.43	5.3	20.03	3.05

## Sheet: Fig 2a
Data Table. Figure 2a. TRAV1-2% of total productive TCRa by sample
Sample	% TRAV1-2 of total productive TCRa
21LG	4.86
23LG-A	3.51
23LG-B	3.23
23LG-C	3.14
23LN	3.13
24LG-A	5.17
24LG-B	5.67
24LG-C	5.89
26LG-A	4.1
26LG-B	4.87
27LG-A	3.84
27LG-B	3.26

## Sheet: Fig 2b
Data Table. Figure 2b. MAIT Match Score simulation by TRAV1-2 and TRAV12-2 (control)	MAIT Match Score
Sample	1	1	0.95	0.95	0.9	0.9	0.85	0.85
21LG	2.2	0	2.2	0.37	2.44	3.27	4.09	5.24
23LG-1	0.48	0.07	0.53	0.14	1.72	0.65	2.98	2.88
23LG-2	0.19	0.02	0.34	0.12	0.87	0.5	2.34	2.37
23LG-3	0.3	0	0.42	0.07	1.2	0.71	2.43	3.09
23LN	0.03	0.02	0.12	0.18	0.87	0.87	2.49	2.87
24LG-1	1.28	0	1.55	0.13	2.4	0.58	3.63	3.81
24LG-2	1.42	0	1.64	0.2	2.37	0.57	3.91	3.58
24LG-3	0.37	0.02	0.42	0.61	1.38	3.6	4.32	3.6
26LG-1	0.16	0.01	0.23	0.07	0.96	1.07	2.08	3
26LG-2	0.64	0	0.85	0.02	1.35	0.92	2.31	2.35
27LG-1	0.68	0	0.68	0	1.52	0	2.32	0.67
27LG-2	0.63	0	0.77	0.03	2.04	0.18	2.86	1.45

## Sheet: Fig 2c
Data Table. Figure 2c. % of cells by MAIT match score in 2 tissues
MAIT Match Score	23LG-1-3			23LN
total	3.51	3.23	3.14		3.13
1	0.48	0.19	0.3		0.03
0.95	0.53	0.34	0.42		0.12

## Sheet: Fig 3a
Data Table. Figure 3a. % TRAV1-2+ of CD8+ T cells
TB BAL	Control BAL	TB PBMC	Healthy PBMC
37.5	3.2	4.02	7.59
40.8	5.97	3.64	11.54
16.3	4.98	6.66	9.97
18	5.19	5.59	6.78
21.1	3.98	7.9	8.59
8.35	3.63		8.94
			12.11
			6.687
			12.95
			6.92
			13.8
			16
			18.2

## Sheet: Fig 3c
Data Table. Figure 3c. Cytokine production by TRAV1-2+ CD8+ T cells from BAL and PBMC (background cytokine production subtracted)
% TNF+ of CD8+ T cells, BAL	% TNF+ of CD8+ T cells, PBMC	% IL-17+ of CD8+ T cells, BAL	% IL-17+ of CD8+ T cells, PBMC
91.26	25.45	0	0.34
71.9	4.75	0	2.93
39.43	9.01	2.48	2.96
40	27.27	2.08	0.35
	17.72	0	2.054
35.56	12.17	0	1.09

## Sheet: Fig 3e
Data Table. Figure 3e. % cells with MAIT-consistent or MAIT-like CDR3a's in the TRAV1-2+ CD8+ T cell population
	BAL				PBMC
MAIT Match Score = 1	34.91	20.71	16.43		2.67	14.74	12.28
MAIT Match Score > 0.95	40.74	28.5	20.06		5.41	18.64	15.94
TRAJ 33/12/20	42.57	24.85	59.33		5.29	18.1	27.69

## Sheet: Fig 3f
Data Table. Figure 3f. Fold Enrichment BAL:PBMC by MAIT Match category
	1020	1016	91
< 0.85	0.072	0.844	0.227
0.85-0.89	2.17	1.25	0.71
0.90-0.94	1.9	0.48	2.71
0.95-0.99	7.523	1.26	1.53
1	13.07	1.34	1.41

[truncated: 2 more sheets: Fig 3h, Fig 4b]
